# Supplementary material for: Age-related transcriptional modules and TF-miRNA-mRNA interactions in neonatal and infant human thymus
Source: PLoS One. 2020 Apr 15;15(4):e0227547. doi: 10.1371/journal.pone.0227547 (PMC7159188; doi:10.1371/journal.pone.0227547)
Supplement: S1 Table — (XLSX) [file pone.0227547.s007.xlsx]

## Sheet: S1 Table
S1 Table. Patient`s demographic data from 57 samples included in WGCNA and/or miRNA and TMA-IHC analyses.
Sample ID	Gender	Age	Age (in months)
Group A (0-30d)
A_T1	F	3d	0.1
A_T2	M	4d	0.13
A_T3*	F	7d	0.2
A_T4*	M	11d	0.4
A_T5	M	17d	0.6
A_T6	F	25d	0.8
A_T7#	M	29d	0.97
Group B (31d-6mo)
B_T8	M	1mo 26d	1.9
B_T9∮	M	2mo 1d	2
B_T10*	M	2mo 11d	2.4
B_T11*	M	3mo 19d	3.6
B_T12*	F	3mo 18d	3.6
B_T13	F	3mo 26d	3.9
B_T14&	F	4mo 11d	4.4
B_T15∮	F	5mo 10d	5.3
B_T16#	M	6mo 1d	6.03
B_T17*	M	6mo 3d	6.1
B_T18*	M	6mo 6d	6.2
B_T19	F	6mo 5d	6.2
B_T20*	F	6mo 10d	6.3
B_T21*	F	6mo 9d	6.3
B_T22#	F	6mo 24d	6.8
Group C (7-12 months)
C_T23&	M	7mo 8d	7.3
C_T24*	M	7mo 17d	7.6
C_T25**	F	8mo 9d	8.3
C_T26	M	8mo 11d	8.4
C_T27&	M	8mo 11d	8.4
C_T28*	F	9mo 1d	9
C_T29∮	M	9mo 2d	9.1
C_T30∮	F	9mo 26d	9.9
C_T31**	M	10mo	10
C_T32	F	10mo 12d	10.4
C_T33	F	11mo 20d	11.7
C_T34	M	1y 18d	12.6
Group D (13-18 months)
D_T35∮	M	1y 1mo	13
D_T36*	M	1y 1mo 10d	13.3
D_T37*	F	1y 2mo	14
D_T38*	F	1y 2mo	14
D_T39	M	1y 2mo	14
D_T40**	F	1y 2mo 19d	14.6
D_T41&	F	1y 3mo	15
D_T42	M	1y 4mo	16
D_T43*	F	1y 5mo	17
D_T44*	M	1y 5mo	17
D_T45	F	1y 5mo 5d	17.2
D_T46*	M	1y 6mo 10d	18.3
D_T47#	M	1y 6mo 10d	18.3
Group E (19-31 months)
E_T48	M	1y 7mo	19
E_T49∮	M	1y 8mo	20
E_T50*	M	1y 10mo 10d	22.3
E_T51#	M	2y 16d	24.5
E_T52	M	2y 1mo	25
E_T53	M	2y 1mo	25
E_T54	M	2y 1mo	25
E_T55*	F	2y 5mo	29
E_T56*	F	2y 6mo 10d	30.3
E_T57	M	2y 7mo	31
*WGCNA and miRNA analyses; **only miRNA analysis; &only TMA-IHC analysis; #WGCNA and TMA-IHC analyses; ∮WGCNA, TMA-IHC, and miRNA analyses; F: female; M: Male; y: year; mo: months; d: day.
