# Supplementary material for: Age-related transcriptional modules and TF-miRNA-mRNA interactions in neonatal and infant human thymus
Source: PLoS One. 2020 Apr 15;15(4):e0227547. doi: 10.1371/journal.pone.0227547 (PMC7159188; doi:10.1371/journal.pone.0227547)
Supplement: S2 Table — Terms highlighted in grey correspond to thymus and/or immune system functioning. (XLSX) [file pone.0227547.s008.xlsx]

## Sheet: S2 Table
S2 Table. GO Biological Process search (Enrichr) for DE genes of the modules tan, green yellow, and brown. Terms highlighted in grey correspond to thymus and/or immune system functioning.
Module	GO Biological Process Terms	P-value	Genes
Tan	negative regulation of inflammatory response (GO:0050728)	0.00226227	GBA;PDCD4
28 DE genes	regulation of macrophage apoptotic process (GO:2000109)	0.00538847	MEF2C
	positive regulation of myeloid cell apoptotic process (GO:0033034)	0.00628388	MEF2C
	morphogenesis of a polarized epithelium (GO:0001738)	0.00628388	AHI1
	positive regulation of smooth muscle cell apoptotic process (GO:0034393)	0.00717853	PDCD4
	positive regulation of leukocyte apoptotic process (GO:2000108)	0.00807242	MEF2C
	B cell homeostasis (GO:0001782)	0.00807242	MEF2C
	negative regulation of cytokine production involved in inflammatory response (GO:1900016)	0.00807242	PDCD4
	regulation of inflammatory response (GO:0050727)	0.00971259	GBA;PDCD4
	positive regulation of endothelial cell apoptotic process (GO:2000353)	0.00985792	PDCD4
	negative regulation of JUN kinase activity (GO:0043508)	0.00985792	PDCD4
	apoptotic DNA fragmentation (GO:0006309)	0.0134198	KPNA1
	positive regulation of epithelial cell apoptotic process (GO:1904037)	0.0143084	PDCD4
	positive regulation of morphogenesis of an epithelium (GO:1905332)	0.0160833	AHI1
	morphogenesis of an epithelium (GO:0002009)	0.0169696	AHI1
	positive regulation of epithelial cell differentiation (GO:0030858)	0.0169696	AHI1
	regulation of cytokine production involved in inflammatory response (GO:1900015)	0.0196241	PDCD4
	apoptotic nuclear changes (GO:0030262)	0.0205074	KPNA1
	negative regulation of interleukin-6 production (GO:0032715)	0.0222717	GBA
	positive regulation of interleukin-12 production (GO:0032735)	0.0231528	LTB
	regulation of NIK/NF-kappaB signaling (GO:1901222)	0.0257914	PDCD4
	negative regulation of JNK cascade (GO:0046329)	0.0257914	PDCD4
	B cell proliferation (GO:0042100)	0.0266695	MEF2C
	positive regulation of B cell proliferation (GO:0030890)	0.0275468	MEF2C
	positive regulation of ubiquitin-protein transferase activity (GO:0051443)	0.0284234	DCUN1D2
	stem cell differentiation (GO:0048863)	0.0301743	MEF2C
	epithelial tube morphogenesis (GO:0060562)	0.0310486	MEF2C
	negative regulation of endothelial cell migration (GO:0010596)	0.0310486	MEF2C
	regulation of JUN kinase activity (GO:0043506)	0.0310486	PDCD4
	positive regulation of NIK/NF-kappaB signaling (GO:1901224)	0.0319222	PDCD4
	regulation of endothelial cell apoptotic process (GO:2000351)	0.0319222	PDCD4
	lymphocyte proliferation (GO:0046651)	0.032795	MEF2C
	regulation of interleukin-6 production (GO:0032675)	0.0380165	GBA
	regulation of B cell proliferation (GO:0030888)	0.0388841	MEF2C
	cellular response to interleukin-12 (GO:0071349)	0.0414826	PDCD4
	interleukin-12-mediated signaling pathway (GO:0035722)	0.0414826	PDCD4
	negative regulation of vascular smooth muscle cell proliferation (GO:1904706)	5.02215e-05	MEF2C;PDCD4
	regulation of vascular smooth muscle cell proliferation (GO:1904705)	0.000245467	MEF2C;PDCD4
	negative regulation of smooth muscle cell proliferation (GO:0048662)	0.000285193	MEF2C;PDCD4
	heart looping (GO:0001947)	0.00050008	AHI1;MEF2C
	determination of heart left/right asymmetry (GO:0061371)	0.000614404	AHI1;MEF2C
	embryonic heart tube morphogenesis (GO:0003143)	0.000614404	AHI1;MEF2C
	negative regulation of MAP kinase activity (GO:0043407)	0.00140112	GBA;PDCD4
	positive regulation of macromolecule metabolic process (GO:0010604)	0.00183822	AHI1;MEF2C;GBA
	regulation of neuron death (GO:1901214)	0.00193582	MEF2C;GBA
	positive regulation of defense response (GO:0031349)	0.00204193	MEF2C;PDCD4
	negative regulation of neuron death (GO:1901215)	0.00255285	MEF2C;GBA
	cellular response to molecule of bacterial origin (GO:0071219)	0.00261298	MEF2C;PDCD4
	cellular response to lipopolysaccharide (GO:0071222)	0.00305245	MEF2C;PDCD4
	negative regulation of cytokine production (GO:0001818)	0.00440704	GBA;PDCD4
	positive regulation of action potential (GO:0045760)	0.00538847	GBA
	negative regulation of smooth muscle cell differentiation (GO:0051151)	0.00538847	PDCD4
	mRNA 3'-splice site recognition (GO:0000389)	0.00538847	SF3A3
	negative regulation of vasculature development (GO:1901343)	0.00538847	PDCD4
	regulation of lysosomal protein catabolic process (GO:1905165)	0.00538847	GBA
	cardiac ventricle formation (GO:0003211)	0.00538847	MEF2C
	positive regulation of cardiac muscle tissue development (GO:0055025)	0.00538847	MEF2C
	modulation by symbiont of host cellular process (GO:0044068)	0.00628388	KPNA1
	melanocyte differentiation (GO:0030318)	0.00628388	MEF2C
	left/right pattern formation (GO:0060972)	0.00628388	AHI1
	epithelial cell differentiation involved in kidney development (GO:0035850)	0.00628388	MEF2C
	regulation of vascular associated smooth muscle cell migration (GO:1904752)	0.00717853	MEF2C
	negative regulation of appetite (GO:0032099)	0.00717853	NENF
	positive regulation of protein homodimerization activity (GO:0090073)	0.00717853	MEF2C
	endochondral ossification (GO:0001958)	0.00717853	MEF2C
	diol biosynthetic process (GO:0034312)	0.00717853	GBA
	negative regulation of protein homooligomerization (GO:0032463)	0.00717853	GBA
	sphingosine biosynthetic process (GO:0046512)	0.00717853	GBA
	positive regulation of behavior (GO:0048520)	0.00717853	MEF2C
	mRNA methylation (GO:0080009)	0.00807242	WTAP
	regulation of skeletal muscle cell differentiation (GO:2001014)	0.00807242	MEF2C
	sphingoid biosynthetic process (GO:0046520)	0.00807242	GBA
	sphingosine metabolic process (GO:0006670)	0.00807242	GBA
	muscle cell fate commitment (GO:0042693)	0.00807242	MEF2C
	response to lipopolysaccharide (GO:0032496)	0.00852125	MEF2C;PDCD4
	smooth muscle cell differentiation (GO:0051145)	0.00896555	MEF2C
	positive regulation of cardiac muscle cell differentiation (GO:2000727)	0.00896555	MEF2C
	regulation of cardiac muscle cell differentiation (GO:2000725)	0.00985792	MEF2C
	positive regulation of cardiocyte differentiation (GO:1905209)	0.0107495	MEF2C
	cellular response to fluid shear stress (GO:0071498)	0.0107495	MEF2C
	regulation of vascular endothelial cell proliferation (GO:1905562)	0.0107495	MEF2C
	regulation of skeletal muscle tissue development (GO:0048641)	0.0107495	MEF2C
	endochondral bone morphogenesis (GO:0060350)	0.0107495	MEF2C
	negative regulation of protein oligomerization (GO:0032460)	0.0107495	GBA
	cellular response to lipid (GO:0071396)	0.0110922	MEF2C;PDCD4
	positive regulation of protein complex disassembly (GO:0043243)	0.0116404	GBA
	modulation by virus of host process (GO:0019054)	0.0116404	KPNA1
	protein neddylation (GO:0045116)	0.0116404	DCUN1D2
	positive regulation of skeletal muscle tissue development (GO:0048643)	0.0116404	MEF2C
	mRNA modification (GO:0016556)	0.0116404	WTAP
	regulation of neurotransmitter transport (GO:0051588)	0.0116404	MEF2C
	regulation of NMDA receptor activity (GO:2000310)	0.0116404	MEF2C
	positive regulation of myoblast differentiation (GO:0045663)	0.0125305	MEF2C
	regulation of synapse organization (GO:0050807)	0.0125305	MEF2C
	positive regulation of cardiac muscle cell proliferation (GO:0060045)	0.0125305	MEF2C
	negative regulation of smooth muscle cell migration (GO:0014912)	0.0125305	MEF2C
	cellular response to tumor necrosis factor (GO:0071356)	0.0130586	GBA;LTB
	myotube differentiation (GO:0014902)	0.0134198	MEF2C
	neural crest cell differentiation (GO:0014033)	0.0134198	MEF2C
	cardiac muscle cell differentiation (GO:0055007)	0.0134198	MEF2C
	regulation of protein complex disassembly (GO:0043244)	0.0134198	GBA
	regulation of protein homooligomerization (GO:0032462)	0.0134198	GBA
	regulation of protein homodimerization activity (GO:0043496)	0.0143084	MEF2C
	cardiac epithelial to mesenchymal transition (GO:0060317)	0.0143084	PDCD4
	positive regulation of cardiac muscle tissue growth (GO:0055023)	0.0143084	MEF2C
	positive regulation of nitrogen compound metabolic process (GO:0051173)	0.0151962	GBA
	positive regulation of cellular protein catabolic process (GO:1903364)	0.0151962	GBA
	positive regulation of striated muscle cell differentiation (GO:0051155)	0.0151962	MEF2C
	modulation by virus of host morphology or physiology (GO:0019048)	0.0160833	KPNA1
	regulation of cardiac muscle cell proliferation (GO:0060043)	0.0160833	MEF2C
	striated muscle cell differentiation (GO:0051146)	0.0169696	MEF2C
	ribosomal small subunit assembly (GO:0000028)	0.0169696	MRPS11
	negative regulation of gene expression (GO:0010629)	0.0170236	MEF2C;PDCD4;ZNF24
	excitatory postsynaptic potential (GO:0060079)	0.0178552	MEF2C
	positive regulation of receptor internalization (GO:0002092)	0.01874	AHI1
	positive regulation of phosphatase activity (GO:0010922)	0.0196241	MEF2C
	NLS-bearing protein import into nucleus (GO:0006607)	0.0196241	KPNA1
	positive regulation of proteolysis involved in cellular protein catabolic process (GO:1903052)	0.0196241	GBA
	DNA catabolic process, endonucleolytic (GO:0000737)	0.0196241	KPNA1
	regulation of proteolysis involved in cellular protein catabolic process (GO:1903050)	0.0205074	GBA
	cellular nitrogen compound biosynthetic process (GO:0044271)	0.0205074	GBA
	positive regulation of dephosphorylation (GO:0035306)	0.0222717	GBA
	mRNA splice site selection (GO:0006376)	0.0222717	SF3A3
	regulation of AMPA receptor activity (GO:2000311)	0.0222717	MEF2C
	regulation of nervous system development (GO:0051960)	0.0231528	MEF2C
	RNA splicing, via transesterification reactions (GO:0000375)	0.0231528	SF3A3
	regulation of neurotransmitter secretion (GO:0046928)	0.0249126	MEF2C
	cellular response to oxygen-containing compound (GO:1901701)	0.0249311	MEF2C;PDCD4
	regulation of receptor internalization (GO:0002090)	0.0257914	AHI1
	chondrocyte differentiation (GO:0002062)	0.0257914	MEF2C
	striated muscle tissue development (GO:0014706)	0.0266695	MEF2C
	skeletal muscle organ development (GO:0060538)	0.0266695	MEF2C
	regulation of myoblast differentiation (GO:0045661)	0.0266695	MEF2C
	negative regulation of endothelial cell proliferation (GO:0001937)	0.0275468	MEF2C
	cellular response to drug (GO:0035690)	0.0275468	MEF2C
	negative regulation of blood vessel endothelial cell migration (GO:0043537)	0.0284234	MEF2C
	regulation of ubiquitin-protein transferase activity (GO:0051438)	0.0284234	DCUN1D2
	regulation of dendritic spine development (GO:0060998)	0.0284234	MEF2C
	positive regulation of protein dephosphorylation (GO:0035307)	0.0284234	GBA
	positive regulation of bone mineralization (GO:0030501)	0.0284234	MEF2C
	ceramide biosynthetic process (GO:0046513)	0.0292992	GBA
	regulation of glutamate receptor signaling pathway (GO:1900449)	0.0292992	MEF2C
	regulation of DNA recombination (GO:0000018)	0.0301743	KPNA1
	positive regulation of biomineral tissue development (GO:0070169)	0.0301743	MEF2C
	regulation of neurotransmitter receptor activity (GO:0099601)	0.0301743	MEF2C
	regulation of postsynaptic membrane potential (GO:0060078)	0.0301743	MEF2C
	chemical synaptic transmission, postsynaptic (GO:0099565)	0.0301743	MEF2C
	positive regulation of muscle cell differentiation (GO:0051149)	0.0310486	MEF2C
	maturation of SSU-rRNA from tricistronic rRNA transcript (SSU-rRNA, 5.8S rRNA, LSU-rRNA) (GO:0000462)	0.0319222	MRPS11
	positive regulation of osteoblast differentiation (GO:0045669)	0.0319222	MEF2C
	regulation of synapse assembly (GO:0051963)	0.0319222	MEF2C
	muscle cell differentiation (GO:0042692)	0.032795	MEF2C
	regulation of muscle cell differentiation (GO:0051147)	0.032795	MEF2C
	myelination (GO:0042552)	0.0336671	ZNF24
	regulation of dendrite development (GO:0050773)	0.0336671	MEF2C
	regulation of ossification (GO:0030278)	0.0345385	MEF2C
	negative regulation of transcription, DNA-templated (GO:0045892)	0.0347323	MEF2C;PDCD4;ZNF24
	skeletal muscle tissue development (GO:0007519)	0.0354091	MEF2C
	regulation of alternative mRNA splicing, via spliceosome (GO:0000381)	0.0354091	WTAP
	regulation of cellular localization (GO:0060341)	0.0362789	MEF2C
	positive regulation of cytokine biosynthetic process (GO:0042108)	0.0362789	LTB
	neuron migration (GO:0001764)	0.0362789	MEF2C
	regulation of protein dephosphorylation (GO:0035304)	0.0362789	GBA
	sensory organ development (GO:0007423)	0.0362789	AHI1
	mesenchymal cell differentiation (GO:0048762)	0.0371481	MEF2C
	positive regulation of receptor-mediated endocytosis (GO:0048260)	0.0371481	AHI1
	regulation of cellular metabolic process (GO:0031323)	0.0371481	GBA
	ceramide metabolic process (GO:0006672)	0.0380165	GBA
	cellular response to calcium ion (GO:0071277)	0.0380165	MEF2C
	positive regulation of transcription from RNA polymerase II promoter (GO:0045944)	0.0386461	AHI1;MEF2C;ZNF24
	cardiac ventricle morphogenesis (GO:0003208)	0.0388841	MEF2C
	regulation of transcription from RNA polymerase II promoter (GO:0006357)	0.0395128	AHI1;MEF2C;PDCD4;ZNF24
	ribosomal small subunit biogenesis (GO:0042274)	0.039751	MRPS11
	amide biosynthetic process (GO:0043604)	0.039751	GBA
	mitochondrial gene expression (GO:0140053)	0.0406172	MRPS11
	regulation of synaptic transmission, glutamatergic (GO:0051966)	0.0406172	MEF2C
	negative regulation of ossification (GO:0030279)	0.0406172	MEF2C
	regulation of DNA metabolic process (GO:0051052)	0.0414826	KPNA1
	cartilage development (GO:0051216)	0.0414826	MEF2C
	maturation of SSU-rRNA (GO:0030490)	0.0414826	MRPS11
	regulation of megakaryocyte differentiation (GO:0045652)	0.0440745	MEF2C
	RNA methylation (GO:0001510)	0.0440745	WTAP
	regulation of bone mineralization (GO:0030500)	0.044937	MEF2C
	regulation of cellular protein metabolic process (GO:0032268)	0.044937	GBA
	regulation of blood vessel endothelial cell migration (GO:0043535)	0.044937	MEF2C
Green yellow	positive regulation of autophagy of mitochondrion (GO:1903599)	0.0118411	HK2
34 DE genes	Notch signaling involved in heart development (GO:0061314)	0.0151993	SNAI1
	regulation of cell junction assembly (GO:1901888)	0.0252073	SNAI1
	dendritic cell chemotaxis (GO:0002407)	0.0268657	TRPM2
	regulation of intrinsic apoptotic signaling pathway in response to DNA damage (GO:1902229)	0.0268657	SNAI1
	negative regulation of steroid biosynthetic process (GO:0010894)	0.0268657	SNAI1
	positive regulation of focal adhesion assembly (GO:0051894)	0.0285214	S100A10
	positive regulation of adherens junction organization (GO:1903393)	0.0318245	S100A10
	positive regulation of cell junction assembly (GO:1901890)	0.038398	S100A10
	negative regulation of intrinsic apoptotic signaling pathway in response to DNA damage (GO:1902230)	0.0416685	SNAI1
	positive regulation of interferon-beta production (GO:0032728)	0.0449282	POLR3A
	spliceosomal snRNP assembly (GO:0000387)	0.00189776	TGS1;PRPF3
	response to organonitrogen compound (GO:0010243)	0.0035267	DHFR;TRPM2
	response to organic cyclic compound (GO:0014070)	0.00630156	DHFR;TRPM2
	regulation of superoxide metabolic process (GO:0090322)	0.0101579	DHFR
	membrane raft assembly (GO:0001765)	0.0101579	S100A10
	regulation of cellular response to oxidative stress (GO:1900407)	0.0101579	DHFR
	regulation of microtubule nucleation (GO:0010968)	0.0101579	EML2
	folic acid-containing compound biosynthetic process (GO:0009396)	0.0101579	DHFR
	axon regeneration (GO:0031103)	0.0118411	DHFR
	regulation of vitamin D biosynthetic process (GO:0060556)	0.0118411	SNAI1
	ribosomal protein import into nucleus (GO:0006610)	0.0118411	IPO5
	pteridine-containing compound biosynthetic process (GO:0042559)	0.0118411	DHFR
	cellular response to organonitrogen compound (GO:0071417)	0.0120399	TRPM2;IPO5
	protein import into nucleus (GO:0006606)	0.0134816	TGS1;IPO5
	calcium ion import across plasma membrane (GO:0098703)	0.0135216	TRPM2
	calcium ion import into cytosol (GO:1902656)	0.0135216	TRPM2
	cellular response to purine-containing compound (GO:0071415)	0.0135216	TRPM2
	negative regulation of microtubule polymerization (GO:0031115)	0.0151993	EML2
	heterochromatin organization (GO:0070828)	0.0151993	SNAI1
	ether lipid metabolic process (GO:0046485)	0.0151993	TMEM86B
	mesoderm morphogenesis (GO:0048332)	0.0168742	SNAI1
	membrane raft organization (GO:0031579)	0.0168742	S100A10
	neuron projection regeneration (GO:0031102)	0.0168742	DHFR
	protein localization to mitochondrion (GO:0070585)	0.0185463	HK2
	response to axon injury (GO:0048678)	0.0202157	DHFR
	spliceosomal tri-snRNP complex assembly (GO:0000244)	0.0202157	PRPF3
	vesicle budding from membrane (GO:0006900)	0.0202157	S100A10
	negative regulation of DNA damage response, signal transduction by p53 class mediator (GO:0043518)	0.0202157	SNAI1
	tetrahydrofolate metabolic process (GO:0046653)	0.0218823	DHFR
	leukocyte differentiation (GO:0002521)	0.0218823	TRPM2
	mitotic cell cycle arrest (GO:0071850)	0.0235462	E4F1
	cell surface receptor signaling pathway involved in heart development (GO:0061311)	0.0235462	SNAI1
	positive regulation of protein import (GO:1904591)	0.0252073	IPO5
	negative regulation of signal transduction by p53 class mediator (GO:1901797)	0.0252073	SNAI1
	regulation of bicellular tight junction assembly (GO:2000810)	0.0268657	SNAI1
	positive regulation of nitric-oxide synthase activity (GO:0051000)	0.0268657	DHFR
	response to purine-containing compound (GO:0014074)	0.0285214	TRPM2
	calcium-mediated signaling using intracellular calcium source (GO:0035584)	0.0301743	TRPM2
	maintenance of protein localization in organelle (GO:0072595)	0.0301743	HK2
	calcium ion transport into cytosol (GO:0060402)	0.0318245	TRPM2
	folic acid metabolic process (GO:0046655)	0.0318245	DHFR
	protein heterotetramerization (GO:0051290)	0.0318245	S100A10
	mesoderm formation (GO:0001707)	0.0334719	SNAI1
	zinc II ion transport (GO:0006829)	0.0351166	TRPM2
	dendritic cell differentiation (GO:0097028)	0.0351166	TRPM2
	negative regulation of cyclin-dependent protein kinase activity (GO:1904030)	0.0351166	IPO5
	NLS-bearing protein import into nucleus (GO:0006607)	0.0367587	IPO5
	negative regulation of protein polymerization (GO:0032272)	0.0367587	EML2
	positive regulation of monooxygenase activity (GO:0032770)	0.038398	DHFR
	glycolytic process (GO:0006096)	0.038398	HK2
	folic acid-containing compound metabolic process (GO:0006760)	0.038398	DHFR
	membrane assembly (GO:0071709)	0.038398	S100A10
	zinc II ion transmembrane transport (GO:0071577)	0.038398	TRPM2
	negative regulation of cyclin-dependent protein serine/threonine kinase activity (GO:0045736)	0.0416685	IPO5
	negative regulation of sequestering of calcium ion (GO:0051283)	0.0416685	TRPM2
	ATP generation from ADP (GO:0006757)	0.0416685	HK2
	glycolytic process through glucose-6-phosphate (GO:0061620)	0.0432997	HK2
	regulation of DNA damage response, signal transduction by p53 class mediator (GO:0043516)	0.0432997	SNAI1
	protein import into nucleus, translocation (GO:0000060)	0.0432997	IPO5
	canonical glycolysis (GO:0061621)	0.0432997	HK2
	RNA splicing, via transesterification reactions (GO:0000375)	0.0432997	PRPF3
	inorganic cation import across plasma membrane (GO:0098659)	0.0432997	TRPM2
	glucose catabolic process to pyruvate (GO:0061718)	0.0432997	HK2
	regulation of protein import into nucleus (GO:0042306)	0.0432997	IPO5
	regulation of transcription involved in G1/S transition of mitotic cell cycle (GO:0000083)	0.0449282	DHFR
Brown	ESCRT III complex disassembly (GO:1904903)	0.0114431	VTA1
23 DE genes	ESCRT complex disassembly (GO:1904896)	0.0114431	VTA1
	Golgi ribbon formation (GO:0090161)	0.0125805	VAMP4
	regulation of ubiquitin-protein transferase activity (GO:0051438)	0.0361789	ARRDC3
	intra-Golgi vesicle-mediated transport (GO:0006891)	0.038398	COPA
	Wnt signaling pathway, calcium modulating pathway (GO:0007223)	0.0417175	NFATC1
	actin polymerization or depolymerization (GO:0008154)	0.0417175	ABI1
	coenzyme biosynthetic process (GO:0009108)	0.000539609	PDXK;MAT2B
	viral life cycle (GO:0019058)	0.00678784	VTA1;NUP50
	heterocycle catabolic process (GO:0046700)	0.00688097	ALDH4A1
	protein geranylgeranylation (GO:0018344)	0.00688097	PGGT1B
	proline metabolic process (GO:0006560)	0.00802339	ALDH4A1
	glyoxylate metabolic process (GO:0046487)	0.00802339	ALDH4A1
	positive regulation of metaphase/anaphase transition of cell cycle (GO:1902101)	0.00802339	NSMCE2
	aldehyde biosynthetic process (GO:0046184)	0.00916455	PDXK
	positive regulation of mitotic sister chromatid separation (GO:1901970)	0.00916455	NSMCE2
	4-hydroxyproline metabolic process (GO:0019471)	0.00916455	ALDH4A1
	positive regulation of mitotic metaphase/anaphase transition (GO:0045842)	0.0103045	NSMCE2
	vesicle-mediated transport (GO:0016192)	0.0112435	ACAP3;VTA1;VAMP4
	protein prenylation (GO:0018342)	0.0114431	PGGT1B
	DNA dealkylation involved in DNA repair (GO:0006307)	0.0114431	ALKBH2
	telomere maintenance via recombination (GO:0000722)	0.0114431	NSMCE2
	DNA dealkylation (GO:0035510)	0.0114431	ALKBH2
	organic cyclic compound catabolic process (GO:1901361)	0.0125805	ALDH4A1
	calcineurin-NFAT signaling cascade (GO:0033173)	0.0125805	NFATC1
	histone arginine methylation (GO:0034969)	0.0137167	PRDM4
	aromatic compound biosynthetic process (GO:0019438)	0.0137167	PDXK
	cellular modified amino acid catabolic process (GO:0042219)	0.0137167	ALDH4A1
	calcineurin-mediated signaling (GO:0097720)	0.0137167	NFATC1
	multivesicular body sorting pathway (GO:0071985)	0.0148516	VTA1
	regulation of mitotic metaphase/anaphase transition (GO:0030071)	0.0171176	NSMCE2
	glutamine family amino acid catabolic process (GO:0009065)	0.0182488	ALDH4A1
	virion assembly (GO:0019068)	0.0193787	VTA1
	DNA catabolic process (GO:0006308)	0.0193787	TATDN1
	mitotic recombination (GO:0006312)	0.0205074	NSMCE2
	inositol phosphate-mediated signaling (GO:0048016)	0.022761	NFATC1
	viral budding (GO:0046755)	0.0261321	VTA1
	glutamine family amino acid metabolic process (GO:0009064)	0.0261321	ALDH4A1
	viral process (GO:0016032)	0.0264036	VTA1;NUP50
	cellular senescence (GO:0090398)	0.0283733	NSMCE2
	multivesicular body assembly (GO:0036258)	0.0350675	VTA1
	regulation of ARF protein signal transduction (GO:0032012)	0.0350675	ACAP3
	positive regulation of ubiquitin-protein transferase activity (GO:0051443)	0.0361789	ARRDC3
	multivesicular body organization (GO:0036257)	0.0361789	VTA1
	tRNA export from nucleus (GO:0006409)	0.038398	NUP50
	tRNA-containing ribonucleoprotein complex export from nucleus (GO:0071431)	0.038398	NUP50
	tRNA transport (GO:0051031)	0.0406122	NUP50
	organophosphate biosynthetic process (GO:0090407)	0.0417175	PDXK
	regulation of carbohydrate catabolic process (GO:0043470)	0.0428215	NUP50
