# Supplementary material for: Age-related transcriptional modules and TF-miRNA-mRNA interactions in neonatal and infant human thymus
Source: PLoS One. 2020 Apr 15;15(4):e0227547. doi: 10.1371/journal.pone.0227547 (PMC7159188; doi:10.1371/journal.pone.0227547)
Supplement: S3 Table — (XLSX) [file pone.0227547.s009.xlsx]

## Sheet: Table S2
S3 Table. Abundantly and differentially expressed miRNAs.
miRNA	Average Expression					ANOVA p-value
	Group A	Group B	Group C	Group D	Group E
hsa-miR-8069	4193.93	4467.55	4631.22	4811.29	5769.88	0.343736
hsa-miR-7975	1037.9	1165.49	1245.9	1049.85	1539.16	0.827718
hsa-miR-15b-5p	947.59	925.429	1093.81	930.153	949.528	0.967392
hsa-miR-6089	857.808	1254.08	1155.1	1048.26	1200.23	0.712307
hsa-miR-150-5p	855.82	662.142	1024.19	818.043	714.761	0.677772
hsa-miR-3960	814.382	985.921	1189.74	1101.84	1359.23	0.35454
hsa-miR-4516	785.511	865.387	863.156	966.338	869.716	0.94233
hsa-miR-6869-5p	664.535	757.533	686.115	600.623	711.345	0.962547
hsa-miR-4459	558.594	1423.28	1694.85	898.832	1033.72	0.110361
hsa-miR-16-5p	1205.54	647.396	647.086	788.265	597.155	0.802356
hsa-let-7a-5p	768.579	534.366	768.147	774.001	656.949	0.460662
hsa-miR-181a-5p	501.159	562.169	750.533	558.1	546.55	0.717483
hsa-miR-342-3p	726.547	447.926	597.617	581.261	505.141	0.403118
hsa-miR-205-5p*	484.324	358.965	806.147	528.99	796.451	0.00275234
hsa-let-7b-5p*	459.376	396.717	668.811	765.832	691.377	0.000786253
hsa-miR-25-3p	522.189	337.783	391.414	449.329	370.494	0.692082
hsa-miR-6087	407.839	501.214	488.621	409.192	491.048	0.732498
hsa-miR-494-3p	389.622	524.417	576.306	378.844	403.01	0.14245
hsa-miR-7641	360.846	450.567	583.662	343.862	366.733	0.668929
In bold: average expression for those miRNAs abundantly expressed in at least one age group; *DE miRNAs were obtained using ANOVA na p<0.01 was considered significant.
