# Supplementary material for: Age-related transcriptional modules and TF-miRNA-mRNA interactions in neonatal and infant human thymus
Source: PLoS One. 2020 Apr 15;15(4):e0227547. doi: 10.1371/journal.pone.0227547 (PMC7159188; doi:10.1371/journal.pone.0227547)
Supplement: S4 Table — (XLSX) [file pone.0227547.s010.xlsx]

## Sheet: Table S3_revision_PLoSOne
S4 Table. Transcription Factor–PPIs Database search (Enrichr) for regulatory transcription factors (TFs) described to hubs/HGS genes.
Module	Gene	TF-PPIs Database	p-value
Tan	CAND1*	CTCF	0.00299995
		UPF1	0.00489993
		CNOT3	0.00139997
		TCOF1	0.00219996
		SMARCA4	0.0109499
		BCLAF1	0.00269995
		POLR2A	0.0119499
		TARDBP	0.00294995
		AIRE	0.00339995
		ESR2	0.0182499
		SMARCC1	0.00569993
		SMARCB1	0.00579993
		TBP	0.00799991
		TRIM28	0.0101999
		ILF3	0.0148499
		STAT2	0.00249996
		STAT1	0.0097999
		NOTCH1	0.0101999
		ILF2	0.0091999
		ESR1	0.04
	CD5
	UBE3B
	PTBP1	NOTCH1	0.0102
		ILF2	0.0092
	FAM126A
	SNRPA1	SMARCC2	0.0057
	HSD3B7
	TSPAN4
	WNT5B
	ZNF768
	CALHM2
	PPAPDC1B
	SIPA1L1	FOXP3	0.0175
	NLE1
	ZNF675	LMO4	0.0015
	ARHGEF15
	LANCL3
	NAT8L
	PQBP1
	ZNF430
	ZNF493
	ZNF99
	NKIRAS2
Green yellow	SCML4
	LOXL2
	SULT4A1
	C16orf53
	IFNAR2	STAT2	0.0025
		STAT1	0.0098
		STAT4	0.0014
		STAT3	0.0123
		EP300	0.02365
	LLPH	CTCF	0.003
		NFIC	0.00115
	EIF2S1	RAD21	0.01185
		UPF1	0.0049
		EED	0.00455
	CNTROB
	ILVBL
	MAP1A	TP63	0.006
	TUBA1A	HTT	0.0146499
		POU5F1	0.0168999
		CTNNB1	0.0198999
		NFATC1	0.00249996
		MAX	0.00479993
		NANOG	0.00799991
		NR3C1	0.0119499
		JUN	0.0123999
	FAHD2A
	SNX17*
	CC2D1B
	TARBP2
	NKIRAS2
	COQ4	ATF2	0.01185
	MTMR4
	DNAJC4
	EDC3	CHD1	0.00325
	EIF3G	TCF3	0.0124
Brown	TMEM165
	ATXN10	POU5F1	0.0169
	CRBN
	PAPD4	FOXP3	0.0175
	SCLT1
	C12orf23
	ZCCHC6
	PRR11
	UBAP2
	CHMP5
	NMI	STAT4	0.00139997
		MYCN	0.00129997
		STAT6	0.00414994
		STAT5B	0.00404994
		STAT5A	0.00479993
		FOS	0.0099499
		STAT3	0.0122999
	PIK3CA	UBTF	0.00305
		CTNNB1	0.0199
	ARL8B
	NRIP1	AHR	0.00209996
		NR0B1	0.00164997
		PPARD	0.00199996
		ESRRA	0.00254996
		NCOA1	0.00444994
		VDR	0.00544993
		PPARG	0.00579993
		E2F1	0.00629992
		RXRA	0.00694992
		RARA	0.00874991
		NR3C1	0.0119499
		JUN	0.0123999
		AR	0.0135499
		HDAC2	0.0193499
	RNF138	TCF4	0.00285
		SMAD4	0.01225
	RBM7	CEBPB	0.0071
	TMEM167A
	YIPF4
	OSBPL11
	GNG10
	KRCC1
	TMEM123
	SYPL1
	CCDC59	BRF2	0.003
	CNOT8
	HNRNPH2	MAX	0.0048
		RAD21	0.01185
	RBM34	FOXP3	0.0175
In bold: HGS genes; *HGS genes that are also hubs in the module. TFs highlighted in grey presented high TF-hub/HGS genes co-variation values.
