# Supplementary material for: Age-related transcriptional modules and TF-miRNA-mRNA interactions in neonatal and infant human thymus
Source: PLoS One. 2020 Apr 15;15(4):e0227547. doi: 10.1371/journal.pone.0227547 (PMC7159188; doi:10.1371/journal.pone.0227547)
Supplement: S5 Table — (XLSX) [file pone.0227547.s011.xlsx]

## Sheet: S5 Table
S5 Table. MirTarBase search (Enrichr) for validated interactions described for the 19 abundantly expressed miRNAs and the 63 transcription factors (TFs).
TF	miRNA	p-value
AHR	let-7a-5p	0.03
	miR-181a-5p	0.03
AIRE
AR
ATF2
BCLAF1
BRF2
CEBPB
CHD1
CNOT3
CTCF
CTNNB1	miR-181a-5p	0.03
E2F1	let-7a-5p	0.03
	miR-342-3p	0.02
	miR-205-5p	0.01
EED	miR-181a-5p	0.03
EP300	miR-150-5p	0.03
	miR-25-3p	0.03
ESR1
ESR2	miR-150-5p	0.03
ESRRA
FOS	miR-181a-5p	0.03
FOXP3
HDAC2
HTT
ILF2
ILF3
JUN	miR-342-3p	0.02
LMO4
MAX
MYCN
NANOG	miR-150-5p	0.03
NCOA1
NFATC1	miR-4516	0.01
NFIC	miR-15b-5p	0.04
NOTCH1	miR-181a-5p	0.03
NR0B1
NR3C1
POLR2A
POU5F1
PPARD
PPARG
RAD21	let-7a-5p	0.03
RARA
RXRA
SMAD4	miR-205-5p	0.01
SMARCA4
SMARCB1
SMARCC1
SMARCC2
STAT1	miR-150-5p	0.03
STAT2	let-7a-5p	0.03
	miR-25-3p	0.03
STAT3	miR-181a-5p	0.03
	let-7a-5p	0.03
	miR-4516	0.01
STAT4
STAT5A
STAT5B	miR-150-5p	0.03
STAT6
TARDBP	miR-15b-5p	0.04
TBP
TCF3	miR-342-3p	0.02
	miR-15b-5p	0.04
TCF4	miR-181a-5p	0.03
TCOF1
TP63
TRIM28
UBTF	miR-342-3p	0.02
UPF1
VDR	let-7a-5p	0.03
