# Supplementary material for: Age-related transcriptional modules and TF-miRNA-mRNA interactions in neonatal and infant human thymus
Source: PLoS One. 2020 Apr 15;15(4):e0227547. doi: 10.1371/journal.pone.0227547 (PMC7159188; doi:10.1371/journal.pone.0227547)
Supplement: S6 Table — (XLSX) [file pone.0227547.s012.xlsx]

## Sheet: S6 Table
S6 Table. Functional characterization of modules' genes according to GO Biological Process.
GO Biological Process term	p-value	Genes
Tan module
activation of cysteine-type endopeptidase activity involved in apoptotic signaling pathway (GO:0097296)	0.00234034	TRADD;TNFRSF10B
B cell chemotaxis (GO:0035754)	0.0419327	HSD3B7
cellular response to interleukin-12 (GO:0071349)	0.0333741	PDCD4;SNRPA1
extrinsic apoptotic signaling pathway via death domain receptors (GO:0008625)	0.0125777	TRADD;TNFRSF10B
interleukin-12-mediated signaling pathway (GO:0035722)	0.0333741	PDCD4;SNRPA1
negative regulation of antigen receptor-mediated signaling pathway (GO:0050858)	0.00529716	CD300A;PHPT1
negative regulation of cholesterol storage (GO:0010887)	0.0419327	ABCG1
negative regulation of extrinsic apoptotic signaling pathway via death domain receptors (GO:1902042)	0.016245	TRADD;TNFRSF10B
negative regulation of JNK cascade (GO:0046329)	0.013456	PDCD4;ZNF675
negative regulation of JUN kinase activity (GO:0043508)	0.00234034	PDCD4;ZNF675
negative regulation of MAP kinase activity (GO:0043407)	0.00055943	CD300A;GBA;PDCD4;ZNF675
positive regulation of cysteine-type endopeptidase activity involved in apoptotic signaling pathway (GO:2001269)	0.00418784	TRADD;TNFRSF10B
positive regulation of mitophagy in response to mitochondrial depolarization (GO:0098779)	0.0419327	TOMM7
positive regulation of NIK/NF-kappaB signaling (GO:1901224)	0.0203104	PDCD4;TNFRSF10B
regulation of B cell proliferation (GO:0030888)	0.0295522	MEF2C;CD300A
regulation of cholesterol biosynthetic process (GO:0045540)	0.0259201	PMVK;ABCG1
regulation of extrinsic apoptotic signaling pathway via death domain receptors (GO:1902041)	0.0247529	TRADD;TNFRSF10B
regulation of JUN kinase activity (GO:0043506)	0.0192579	PDCD4;ZNF675
regulation of macrophage apoptotic process (GO:2000109)	0.0419327	MEF2C
regulation of NK T cell activation (GO:0051133)	0.0419327	CD300A
regulation of phagocytosis, engulfment (GO:0060099)	0.0419327	CD300A
regulation of T cell receptor signaling pathway (GO:0050856)	0.0117257	CD300A;PHPT1
tumor necrosis factor-mediated signaling pathway (GO:0033209)	0.0403305	TRADD;TNFRSF10B;LTB
cardiac ventricle formation (GO:0003211)	0.0419327	MEF2C
cartilage development (GO:0051216)	0.0333741	MEF2C;WNT5B
cellular response to mechanical stimulus (GO:0071260)	0.0360234	HABP4;TNFRSF10B
cellular response to tumor necrosis factor (GO:0071356)	0.0316412	TRADD;GBA;TNFRSF10B;LTB
chemical homeostasis within a tissue (GO:0048875)	0.0419327	NAPSA
chondrocyte differentiation (GO:0002062)	0.013456	MEF2C;WNT5B
deadenylation-independent decapping of nuclear-transcribed mRNA (GO:0031087)	0.0419327	DCP1A
determination of heart left/right asymmetry (GO:0061371)	0.0259201	AHI1;MEF2C
DNA biosynthetic process (GO:0071897)	0.0247529	POLD4;POLL
DNA replication (GO:0006260)	0.0379397	POLD4;NASP;POLL
embryonic heart tube morphogenesis (GO:0003143)	0.0259201	AHI1;MEF2C
establishment of protein localization to mitochondrial membrane (GO:0090151)	0.00275484	TIMM13;TOMM7
establishment of protein localization to mitochondrion (GO:0072655)	0.00352215	TIMM13;TOMM34;TOMM7
heart looping (GO:0001947)	0.0213865	AHI1;MEF2C
lens fiber cell development (GO:0070307)	0.0419327	WNT5B
maturation of SSU-rRNA (GO:0030490)	0.00295275	MRPS11;NAT10;UTP14C
mitochondrial ATP synthesis coupled electron transport (GO:0042775)	0.0156995	PMPCB;SDHA;COX5A
mitochondrial calcium ion transmembrane transport (GO:0006851)	0.00787149	YME1L1;PMPCB
mitochondrial ribosome assembly (GO:0061668)	0.0419327	DHX30
mitochondrial translation (GO:0032543)	0.0284555	MRPS26;MRPS11;MRPL54
mitochondrial translational elongation (GO:0070125)	0.0166875	MRPS26;MRPS11;MRPL54
mitochondrial translational termination (GO:0070126)	0.0177098	MRPS26;MRPS11;MRPL54
mitochondrion organization (GO:0007005)	0.0196296	TIMM13;TOMM34;TOMM7;YME1L1
mRNA 3'-splice site recognition (GO:0000389)	0.0419327	SF3A3
mRNA metabolic process (GO:0016071)	0.0221418	SF3A3;LSM10;PTBP1
mRNA processing (GO:0006397)	0.00180636	SF3A3;PTBP1;GPKOW;HNRNPH1;SNRPA1;HTATSF1;PQBP1
mRNA splicing, via spliceosome (GO:0000398)	0.00113903	SF3A3;PTBP1;GPKOW;HNRNPH1;SNRPA1;HTATSF1;PQBP1
myelination (GO:0042552)	0.0224858	ZNF24;FAM126A
negative regulation of catalytic activity (GO:0043086)	0.0117257	CAND1;PHPT1
negative regulation of cell cycle phase transition (GO:1901988)	0.0419327	ATF5
negative regulation of DNA binding (GO:0043392)	0.0192579	HABP4;ZNF675
negative regulation of leukocyte degranulation (GO:0043301)	0.0419327	CD300A
negative regulation of smooth muscle cell differentiation (GO:0051151)	0.0419327	PDCD4
negative regulation of smooth muscle cell proliferation (GO:0048662)	0.0125777	MEF2C;PDCD4
negative regulation of vascular smooth muscle cell proliferation (GO:1904706)	0.00275484	MEF2C;PDCD4
negative regulation of vasculature development (GO:1901343)	0.0419327	PDCD4
nucleic acid metabolic process (GO:0090304)	0.013378	PTBP1;WTAP;HNRNPH1
organic hydroxy compound biosynthetic process (GO:1901617)	0.0373776	HSD3B7;PMVK
positive regulation of action potential (GO:0045760)	0.0419327	GBA
positive regulation of cardiac muscle tissue development (GO:0055025)	0.0419327	MEF2C
positive regulation of phosphatase activity (GO:0010922)	0.008587	MEF2C;CD300A
positive regulation of protein dephosphorylation (GO:0035307)	0.016245	CD300A;GBA
protein targeting to mitochondrion (GO:0006626)	0.00461156	TIMM13;TOMM34;TOMM7
protein transmembrane import into intracellular organelle (GO:0044743)	0.0295522	TIMM13;TOMM7
regulation of alternative mRNA splicing, via spliceosome (GO:0000381)	0.0247529	PTBP1;WTAP
regulation of cellular macromolecule biosynthetic process (GO:2000112)	0.00536094	TOX4;ZNF584;MEF2C;ZNF395;ZNF493;ZNF606;IGSF1;ZNF548;ATF5;ABCG1
regulation of cellular metabolic process (GO:0031323)	0.0271092	GBA;ABCG1
regulation of dendritic spine development (GO:0060998)	0.016245	MEF2C;SIPA1L1
regulation of gene expression (GO:0010468)	0.0247294	TOX4;ZNF584;MEF2C;ZNF395;ZNF493;HNRNPH1;ZNF606;IGSF1;ZNF548;ATF5;ABCG1;PQBP1
regulation of histone H3-K27 methylation (GO:0061085)	0.0419327	MTF2
regulation of lysosomal protein catabolic process (GO:1905165)	0.0419327	GBA
regulation of megakaryocyte differentiation (GO:0045652)	0.0373776	TNRC6C;MEF2C
regulation of muscle cell differentiation (GO:0051147)	0.0213865	PTBP1;MEF2C
regulation of nucleic acid-templated transcription (GO:1903506)	0.00409955	TOX4;ZNF584;MEF2C;ZNF395;ZNF493;ZNF606;IGSF1;ZNF548;ATF5;ABCG1
regulation of RNA metabolic process (GO:0051252)	0.0247529	HNRNPH1;PQBP1
regulation of RNA splicing (GO:0043484)	0.000378846	PTBP1;HNRNPH1;HABP4;PQBP1
regulation of skeletal muscle contraction (GO:0014819)	0.0419327	C12ORF57
regulation of transcription, DNA-templated (GO:0006355)	0.0337994	ZNF584;MEF2C;ZNF395;ZNF493;IGSF1;TTF1;HTATSF1;ZNF24;SPIB;TOX4;ZNF606;MTF2;PDCD4;ZNF548;ATF5;ABCG1
regulation of vascular smooth muscle cell proliferation (GO:1904705)	0.0109002	MEF2C;PDCD4
respiratory electron transport chain (GO:0022904)	0.0204153	PMPCB;SDHA;COX5A
retinal ganglion cell axon guidance (GO:0031290)	0.0419327	ALCAM
ribosomal large subunit assembly (GO:0000027)	0.01529	DHX30;NLE1
ribosomal small subunit biogenesis (GO:0042274)	0.0308055	MRPS11;UTP14C
RNA metabolic process (GO:0016070)	0.0301345	PTBP1;DHX30;WTAP;HNRNPH1
RNA processing (GO:0006396)	0.00677552	SF3A3;PTBP1;DHX30;HNRNPH1;SNRPA1
RNA splicing (GO:0008380)	0.0277855	SF3A3;PTBP1;SNRPA1
RNA splicing, via transesterification reactions with bulged adenosine as nucleophile (GO:0000377)	0.000633991	SF3A3;PTBP1;GPKOW;HNRNPH1;SNRPA1;HTATSF1;PQBP1
SCF complex assembly (GO:0010265)	0.0419327	CAND1
stem cell differentiation (GO:0048863)	0.0182293	MEF2C;MTF2
surfactant homeostasis (GO:0043129)	0.0419327	NAPSA
translational elongation (GO:0006414)	0.0271241	MRPS26;MRPS11;MRPL54
translational termination (GO:0006415)	0.0215577	MRPS26;MRPS11;MRPL54
Green yellow module
I-kappaB kinase/NF-kappaB signaling (GO:0007249)	0.00978624	NKIRAS2;NFKBIL1;MAP3K14
positive regulation of B cell proliferation (GO:0030890)	0.0231008	TFRC;IRS2
epithelial cell migration (GO:0010631)	0.0321243	STARD13;LOXL2
epithelial to mesenchymal transition (GO:0001837)	0.033743	SNAI1;LOXL2
positive regulation of epithelial to mesenchymal transition (GO:0010718)	0.0387845	SNAI1;LOXL2
regulation of B cell proliferation (GO:0030888)	0.0440922	TFRC;IRS2
heterochromatin organization (GO:0070828)	0.00248093	SNAI1;LOXL2
negative regulation of mitotic nuclear division (GO:0045839)	0.00248093	NME6;AURKAIP1
glutathione biosynthetic process (GO:0006750)	0.00360258	GSS;HAGH
negative regulation of nuclear division (GO:0051784)	0.00360258	NME6;AURKAIP1
nonribosomal peptide biosynthetic process (GO:0019184)	0.00423643	GSS;HAGH
acetyl-CoA metabolic process (GO:0006084)	0.00564638	ACLY;ACACB
negative regulation of mitotic cell cycle (GO:0045930)	0.00614019	NME6;E4F1;AURKAIP1
positive regulation of metabolic process (GO:0009893)	0.00901454	ACLY;ACACB
dicarboxylic acid metabolic process (GO:0043648)	0.0107345	DHFR;ACLY;SUCLG1
histone lysine methylation (GO:0034968)	0.0130754	SETD6;DOT1L
NLS-bearing protein import into nucleus (GO:0006607)	0.0130754	RERE;IPO5
cellular modified amino acid biosynthetic process (GO:0042398)	0.0153518	GSS;HAGH
response to organic cyclic compound (GO:0014070)	0.0162554	DHFR;PAQR8;TRPM2
protein export from nucleus (GO:0006611)	0.0203696	STYX;CCHCR1
protein alkylation (GO:0008213)	0.0217172	ETF1;ETFB
vesicle-mediated transport to the plasma membrane (GO:0098876)	0.0245198	SNX17;EXOC6
endothelial cell migration (GO:0043542)	0.0305375	STARD13;LOXL2
ribonucleoprotein complex assembly (GO:0022618)	0.031985	TGS1;SNRNP200;TARBP2;EDC3
ferric iron transport (GO:0015682)	0.0321243	ATP6V1G1;TFRC
transferrin transport (GO:0033572)	0.0321243	ATP6V1G1;TFRC
spliceosomal snRNP assembly (GO:0000387)	0.033743	PRPF3;TGS1
DNA damage checkpoint (GO:0000077)	0.035393	DOT1L;MAP3K14
respiratory electron transport chain (GO:0022904)	0.0358713	NDUFB10;NDUFA10;ETFB
acyl-CoA metabolic process (GO:0006637)	0.0370737	SUCLG1;ACACB
regulation of plasma membrane bounded cell projection assembly (GO:0120032)	0.0370737	TRPM2;IFT88
mesenchymal cell differentiation (GO:0048762)	0.0405248	SNAI1;LOXL2
regulation of cellular metabolic process (GO:0031323)	0.0405248	ACLY;ACACB
regulation of lipid metabolic process (GO:0019216)	0.0418085	TGS1;FHL2;IRS2
protein import into nucleus (GO:0006606)	0.044951	RERE;TGS1;IPO5
Brown module
antigen processing and presentation of exogenous peptide antigen via MHC class I (GO:0042590)	0.029421	PSMD10;PSMD12;PSMA1;TAPBP
antigen processing and presentation of exogenous peptide antigen via MHC class I, TAP-dependent (GO:0002479)	0.0259872	PSMD10;PSMD12;PSMA1;TAPBP
autophagosome assembly (GO:0000045)	0.0111798	MAP1LC3B;ATG4C;ATG12;ATG5
autophagosome organization (GO:1905037)	0.00992699	MAP1LC3B;ATG4C;ATG12;ATG5
autophagy of mitochondrion (GO:0000422)	0.00305716	MAP1LC3B;ATG4C;ATG12;ATG5
autophagy of nucleus (GO:0044804)	0.00346977	ATG4C;ATG12;ATG5
calcineurin-mediated signaling (GO:0097720)	0.0151921	PPP3CA;NFATC1
calcineurin-NFAT signaling cascade (GO:0033173)	0.0129801	PPP3CA;NFATC1
Fc receptor signaling pathway (GO:0038093)	0.0196484	PSMD10;PPP3CA;PSMD12;PIK3CA;PSMA1;NFATC1;KRAS
Fc-epsilon receptor signaling pathway (GO:0038095)	0.0191333	PSMD10;PPP3CA;PSMD12;PIK3CA;PSMA1;NFATC1;KRAS
macroautophagy (GO:0016236)	0.00608802	MAP1LC3B;VTA1;VPS37A;TOMM5;ATG12;ATG5
negative regulation of macroautophagy (GO:0016242)	0.00397419	PIK3CA;FEZ2;TSC2
negative regulation of signal transduction by p53 class mediator (GO:1901797)	0.022704	PSMD10;RFFL
non-canonical Wnt signaling pathway (GO:0035567)	0.0118714	PSMD10;PPP3CA;PSMD12;PSMA1;RYK;NFATC1
regulation of hematopoietic progenitor cell differentiation (GO:1901532)	0.00592896	PSMD10;PSMD12;PSMA1;SETD1A;TCF12
regulation of hematopoietic stem cell differentiation (GO:1902036)	0.00561509	PSMD10;PSMD12;PSMA1;SETD1A;TCF12
regulation of response to cytokine stimulus (GO:0060759)	0.0378654	ELF1;TAF9
Wnt signaling pathway, planar cell polarity pathway (GO:0060071)	0.0427279	PSMD10;PSMD12;PSMA1;RYK
anoikis (GO:0043276)	0.0090237	PIK3CA;TSC2
axon guidance (GO:0007411)	0.00942921	PIK3CA;RYK;FEZ2;PTPN11;KRAS;SHANK3;SPTAN1
brain morphogenesis (GO:0048854)	0.0129801	SHANK3;BBS4
cellular response to dsRNA (GO:0071359)	0.0254841	NPM1;RIOK3
cellular response to nerve growth factor stimulus (GO:1990090)	0.0447529	ACAP2;KIDINS220
cellular response to nitrogen levels (GO:0043562)	0.0175533	MAP1LC3B;ATG5
cellular response to nitrogen starvation (GO:0006995)	0.0175533	MAP1LC3B;ATG5
cellular response to sterol depletion (GO:0071501)	0.00572518	INSIG2;ERLIN2
chromatin remodeling (GO:0006338)	0.0297421	MORF4L1;HDAC2;NPM1;BAZ1A;NUDT5
coenzyme biosynthetic process (GO:0009108)	0.000939274	PDXK;RFK;MAT2B;ACAT1
DNA-templated transcription, elongation (GO:0006354)	0.00116987	GTF2A2;POLR1B;TWISTNB;TAF9;EAF1;TAF1A;POLR2K
DNA-templated transcription, initiation (GO:0006352)	0.0212519	GTF2A2;POLR1B;TWISTNB;TAF9;TAF1A;MED4;POLR2K
dolichol-linked oligosaccharide biosynthetic process (GO:0006488)	0.0314313	PQLC3;ALG2
ER to Golgi vesicle-mediated transport (GO:0006888)	0.00036866	DYNC1LI1;COPA;SEC23A;VAPA;COG4;COG3;KLHL12;GOPC;IER3IP1;SPTAN1
ESCRT complex disassembly (GO:1904896)	0.0109223	VTA1;CHMP5
ESCRT III complex disassembly (GO:1904903)	0.0109223	VTA1;CHMP5
establishment of protein localization to mitochondrion (GO:0072655)	0.0374347	DNAJC19;MFF;TOMM5
genitalia development (GO:0048806)	0.0254841	DNAJC19;PTPN11
Golgi to plasma membrane transport (GO:0006893)	0.0209955	CHIC2;GOPC;EXOC1
Golgi vesicle transport (GO:0048193)	1.36476e-05	COPA;SEC23A;PITPNB;COG4;COG3;KLHL12;IER3IP1;TAPBP;DYNC1LI1;GOLGA5;VAPA;GOPC;ERGIC2;SPTAN1;RAB8B
histone deacetylation (GO:0016575)	0.0170518	MORF4L1;HDAC2;SIN3B
inositol lipid-mediated signaling (GO:0048017)	0.0209955	RPS6KB1;PIK3CA;EXOC1
inositol phosphate-mediated signaling (GO:0048016)	0.0378654	PPP3CA;NFATC1
intraciliary transport (GO:0042073)	0.0319743	IFT20;IFT81;WDR35
intraciliary transport involved in cilium assembly (GO:0035735)	0.0224117	IFT20;IFT81;WDR35
intra-Golgi vesicle-mediated transport (GO:0006891)	0.00151766	COPA;GOLGA5;COG4;COG3
maturation of SSU-rRNA (GO:0030490)	0.00502584	RIOK3;NGDN;RIOK2;UTP18
mitochondrion disassembly (GO:0061726)	0.00254085	MAP1LC3B;ATG4C;ATG12;ATG5
mitotic DNA integrity checkpoint (GO:0044774)	0.0175533	TOP2B;ZNF830
multivesicular body assembly (GO:0036258)	0.0105228	VTA1;VPS37A;CHMP5
multivesicular body organization (GO:0036257)	0.0114868	VTA1;VPS37A;CHMP5
multivesicular body sorting pathway (GO:0071985)	0.0175533	VTA1;CHMP5
nuclear-transcribed mRNA catabolic process (GO:0000956)	0.0153485	EIF4A2;ZCCHC6;PAPD4;CNOT8;EIF4E;GSPT2;SMG6
nuclear-transcribed mRNA catabolic process, deadenylation-dependent decay (GO:0000288)	0.0025291	EIF4A2;HBS1L;ZCCHC6;CNOT8;EIF4E
nuclear-transcribed mRNA poly(A) tail shortening (GO:0000289)	0.000939274	EIF4A2;ZCCHC6;CNOT8;EIF4E
oligosaccharide-lipid intermediate biosynthetic process (GO:0006490)	0.0200588	PQLC3;ALG2
organelle assembly (GO:0070925)	0.00151021	ACTR3;NPM1;VTA1;SCLT1;VPS37A;WDR35;ATG12;IFT20;MAP1LC3B;IFT81;ATG4C;BBS4;CHMP5;ATG5
organelle fusion (GO:0048284)	0.0314313	EEA1;MFF
peroxisomal membrane transport (GO:0015919)	0.00433598	PEX3;RAB8B
positive regulation of gene expression, epigenetic (GO:0045815)	0.00542021	POLR1B;TWISTNB;TAF1A;POLR2K
positive regulation of mitotic cell cycle (GO:0045931)	0.0433395	DYNC1LI1;RPS6KB1;EIF4E
post-Golgi vesicle-mediated transport (GO:0006892)	0.0111798	CHIC2;VPS54;GOPC;EXOC1
production of small RNA involved in gene silencing by RNA (GO:0070918)	0.0345896	ZC3H7A;TSN
protein deacetylation (GO:0006476)	0.0125	MORF4L1;HDAC2;SIN3B
protein glycosylation (GO:0006486)	0.0131933	COG3;ST8SIA4;TET2;ALG2;MGAT2;TMEM165
protein localization to cilium (GO:0061512)	0.0447529	WDR35;BBS4
protein localization to organelle (GO:0033365)	0.000622949	IFT20;ACAP2;VAPA;COG3;YBX1;WDR35;BBS4
protein targeting (GO:0006605)	0.014615	DNAJC19;SEC61G;ATG4C;MFF;ZDHHC2;TOMM5
protein targeting to membrane (GO:0006612)	0.00219828	PEX3;ATG4C;SSR1;ZDHHC2;RAB8B
protein targeting to peroxisome (GO:0006625)	0.022704	PEX3;RAB8B
protein transmembrane import into intracellular organelle (GO:0044743)	0.0269652	DNAJC19;PEX3;RAB8B
regulation of cellular amine metabolic process (GO:0033238)	0.0413224	PSMD10;PSMD12;PSMA1
regulation of cellular amino acid metabolic process (GO:0006521)	0.0413224	PSMD10;PSMD12;PSMA1
regulation of cilium assembly (GO:1902017)	0.00792179	IFT20;BBS4;ATG5
regulation of dendrite morphogenesis (GO:0048814)	0.0285844	RAP2A;SS18L1;SHANK3
regulation of gene expression, epigenetic (GO:0040029)	0.000839891	AEBP2;IFI16;POLR1B;TWISTNB;TAF1A;POLR2K
regulation of mitotic metaphase/anaphase transition (GO:0030071)	0.022704	NSMCE2;RIOK2
regulation of organelle assembly (GO:1902115)	0.0337446	IFT20;NPM1;ATG5
regulation of plasma membrane bounded cell projection assembly (GO:0120032)	0.0209955	IFT20;TWF1;ATG5
regulation of proteasomal ubiquitin-dependent protein catabolic process (GO:0032434)	0.0427279	PSMD10;RNF138;TAF9;SOCS5
regulation of stem cell differentiation (GO:2000736)	0.0102347	PSMD10;PSMD12;PSMA1;SETD1A;TCF12
regulation of transcription from RNA polymerase II promoter in response to hypoxia (GO:0061418)	0.029421	PSMD10;PSMD12;PSMA1;HIGD1A
regulation of translation (GO:0006417)	0.0399128	EIF4A2;NPM1;RPS6KB1;NUP50;CNOT8;EIF4E;POLR2K
retrograde transport, vesicle recycling within Golgi (GO:0000301)	0.00433598	GOLGA5;COG4
retrograde vesicle-mediated transport, Golgi to ER (GO:0006890)	0.00125777	COPA;PITPNB;COG4;COG3;ERGIC2;TAPBP
ribosomal small subunit biogenesis (GO:0042274)	0.0285844	NPM1;RIOK3;RIOK2
SREBP signaling pathway (GO:0032933)	0.00433598	INSIG2;ERLIN2
termination of RNA polymerase I transcription (GO:0006363)	0.00120431	POLR1B;TWISTNB;TAF1A;POLR2K
transcription elongation from RNA polymerase I promoter (GO:0006362)	0.000823514	POLR1B;TWISTNB;TAF1A;POLR2K
transcription from RNA polymerase I promoter (GO:0006360)	0.00151766	POLR1B;TWISTNB;TAF1A;POLR2K
transcription initiation from RNA polymerase I promoter (GO:0006361)	0.00151766	POLR1B;TWISTNB;TAF1A;POLR2K
transcription, DNA-templated (GO:0006351)	0.0398344	GTF2A2;TAF9;EAF1;TAF1A;NFATC1;BAZ2B;YBX1;BAZ1A;MED4;POLR2K
ubiquinone biosynthetic process (GO:0006744)	0.022704	NDUFA9;COQ3
vesicle-mediated transport (GO:0016192)	0.0422656	EEA1;ACAP3;CSNK1G3;ACAP2;GOLGA5;VTA1;VPS54;TSC2;VAMP4;SFT2D1;CHMP5
vesicle-mediated transport to the plasma membrane (GO:0098876)	0.0114868	CHIC2;GOPC;EXOC1
viral budding (GO:0046755)	0.00511103	VTA1;VPS37A;CHMP5
virion assembly (GO:0019068)	0.0283947	VTA1;CHMP5
water-soluble vitamin metabolic process (GO:0006767)	0.028248	LMBRD1;PDXK;MTHFD2;RFK
